# Supplementary material for: Recalibrating differential gene expression by genetic dosage variance prioritizes functionally relevant genes
Source: Genome Res. 2025 Oct;35(10):2316–25. doi: 10.1101/gr.280360.124 (PMC12487816; doi:10.1101/gr.280360.124)
Supplement: Supplement 1 [file Supplemental_Code.tar.gz]

Archive with 27 entries (19 files):
- supplemental_code
- supplemental_code/recalibrate-1.0.0
- supplemental_code/recalibrate-1.0.0/.gitignore
- supplemental_code/recalibrate-1.0.0/.Rbuildignore
- supplemental_code/recalibrate-1.0.0/data
- supplemental_code/recalibrate-1.0.0/data/vg_ae.rda
- supplemental_code/recalibrate-1.0.0/data/vg_h.rda
- supplemental_code/recalibrate-1.0.0/data/vg_hi.rda
- supplemental_code/recalibrate-1.0.0/DESCRIPTION
- supplemental_code/recalibrate-1.0.0/inst
- supplemental_code/recalibrate-1.0.0/inst/CITATION
- supplemental_code/recalibrate-1.0.0/LICENSE.md
- supplemental_code/recalibrate-1.0.0/NAMESPACE
- supplemental_code/recalibrate-1.0.0/R
- supplemental_code/recalibrate-1.0.0/README.md
- supplemental_code/recalibrate-1.0.0/recalibrate.Rproj
- supplemental_code/recalibrate-1.0.0/R/data.R
- supplemental_code/recalibrate-1.0.0/R/recalibrateFoldChange.R
- supplemental_code/recalibrate-1.0.0/tests
- supplemental_code/recalibrate-1.0.0/tests/testthat
- supplemental_code/recalibrate-1.0.0/tests/testthat.R
- supplemental_code/recalibrate-1.0.0/tests/testthat/test-recalibrateFoldChange.R
- supplemental_code/recalibrate-1.0.0/vignettes
- supplemental_code/recalibrate-1.0.0/vignettes/.gitignore
- supplemental_code/recalibrate-1.0.0/vignettes/recalibrate.Rmd
- supplemental_code/Supplemental_Code_S1.r
- supplemental_code/Supplemental_Code_S2.r
