# Supplementary material for: Recalibrating differential gene expression by genetic dosage variance prioritizes functionally relevant genes
Source: Genome Res. 2025 Oct;35(10):2316–25. doi: 10.1101/gr.280360.124 (PMC12487816; doi:10.1101/gr.280360.124)
Supplement: Supplement 1 [file Supplemental_Code.tar.gz › supplemental_code/recalibrate-1.0.0/DESCRIPTION]

Package: recalibrate
Title: Package for gene expression fold change recalibration
Version: 0.0.0.9001
Authors@R: c(
    person("Philipp", "Rentzsch", email = "first.last@scilifelab.se",
           role = c("aut", "cre"), comment = c(ORCID = "0000-0002-0413-7974")),
    person("Aaron", "Kollotzek", role = c("aut"),
           comment = c(ORCID = "0009-0009-7142-4015")),
    person("Kaushik Ram", "Ganapathy", role = c("aut"),
           comment = c(ORCID = "0000-0002-2439-9373")),
    person("Pejman", "Mohammadi", role = c("aut"),
           comment = c(ORCID = "0000-0003-4457-8552")),
    person("Tuuli", "Lappalainen", role = c("aut"),
           comment = c(ORCID = "0000-0002-7746-8109")))
Description: This is a package for fold change recalibration. It adjusts log
    fold changes in gene expression as they are reported from any differential
    expression experiment by the genetic population variance of each gene.
License: Apache License (>= 2)
Encoding: UTF-8
Roxygen: list(markdown = TRUE)
RoxygenNote: 7.3.2
Depends: 
    R (>= 3.5)
LazyData: true
LazyDataCompression: xz
Suggests:
    ggplot2,
    gprofiler2,
    utils,
    knitr,
    rmarkdown,
    testthat (>= 3.0.0)
VignetteBuilder: knitr
Config/testthat/edition: 3
