# Supplementary material for: Recalibrating differential gene expression by genetic dosage variance prioritizes functionally relevant genes
Source: Genome Res. 2025 Oct;35(10):2316–25. doi: 10.1101/gr.280360.124 (PMC12487816; doi:10.1101/gr.280360.124)
Supplement: Supplement 1 [file Supplemental_Code.tar.gz › supplemental_code/recalibrate-1.0.0/inst/CITATION]

bibentry(
  bibtype  = "Article",
  title    = "Recalibrating differential gene expression by genetic dosage variance prioritizes functionally relevant genes",
  author   = "Philipp Rentzsch, Aaron Kollotzek, Pejman Mohammadi, Tuuli Lappalainen",
  journal  = "bioRxiv",
  year     = 2024,
  doi      = "10.1101/2024.04.10.588830"
)
