# Supplementary material for: Recalibrating differential gene expression by genetic dosage variance prioritizes functionally relevant genes
Source: Genome Res. 2025 Oct;35(10):2316–25. doi: 10.1101/gr.280360.124 (PMC12487816; doi:10.1101/gr.280360.124)
Supplement: Supplement 1 [file Supplemental_Code.tar.gz › supplemental_code/recalibrate-1.0.0/NAMESPACE]

# Generated by roxygen2: do not edit by hand

export(recalibrateFoldChange)
